# Supplementary material for: Meta-Regression Analysis of Relationships between Fibre Type and Meat Quality in Beef and Pork—Focus on Pork
Source: Foods. 2023 May 31;12(11):2215. doi: 10.3390/foods12112215 (PMC10252544; doi:10.3390/foods12112215)
Supplement: Supplementary file 1 [file foods-12-02215-s001.zip]

Archive with 1 entries (1 files):
- foods-2406705-supplementary.pdf
